# Supplementary material for: Human Amniotic Epithelial Stem Cell-Derived Retinal Pigment Epithelium Cells Repair Retinal Degeneration
Source: Front Cell Dev Biol. 2021 Sep 28;9:737242. doi: 10.3389/fcell.2021.737242 (PMC8505778; doi:10.3389/fcell.2021.737242)
Supplement: Supplementary file 3 [file Data_Sheet_1.ZIP]

Archive with 13 entries (12 files):
- raw data 2/
- raw data 2/figure5A B.tif
- raw data 2/figure5A G.tif
- raw data 2/figure5A R.tif
- raw data 2/figure5A.tif
- raw data 2/figure5B  B.tif
- raw data 2/figure5B G.tif
- raw data 2/figure5B R.tif
- raw data 2/figure5B.tif
- raw data 2/figure5C D G H.xlsx
- raw data 2/figure5E.jpg
- raw data 2/figure5F-1.jpg
- raw data 2/figure5F-2.jpg
