# Supplementary material for: Human Amniotic Epithelial Stem Cell-Derived Retinal Pigment Epithelium Cells Repair Retinal Degeneration
Source: Front Cell Dev Biol. 2021 Sep 28;9:737242. doi: 10.3389/fcell.2021.737242 (PMC8505778; doi:10.3389/fcell.2021.737242)
Supplement: Supplementary file 4 [file Data_Sheet_2.ZIP]

Archive with 31 entries (30 files):
- raw data 1/
- raw data 1/figure 1 C-F K.pdf
- raw data 1/figure 1G-H CD90 CD105.pdf
- raw data 1/figure1A.jpg
- raw data 1/figure1B.jpg
- raw data 1/figure1I.jpg
- raw data 1/figure1J.jpg
- raw data 1/figure1L-2.png
- raw data 1/figure1L.png
- raw data 1/figure1M.xlsx
- raw data 1/figure2.xlsx
- raw data 1/figure2D.fpkm.xls
- raw data 1/figure3A.tif
- raw data 1/figure3B.jpg
- raw data 1/figure3C.jpg
- raw data 1/figure3D.tif
- raw data 1/figure3E.jpg
- raw data 1/figure3F.tif
- raw data 1/figure3G.tif
- raw data 1/figure3H.tif
- raw data 1/figure3I.tif
- raw data 1/figure3J-K.xlsx
- raw data 1/figure3L.jpg
- raw data 1/figure3M.jpg
- raw data 1/figure4 E HLA-G.pdf
- raw data 1/figure4 E HLADR HLADQ.pdf
- raw data 1/figure4 G HLA-DQ DR.pdf
- raw data 1/figure4 G HLA-G.pdf
- raw data 1/figure4A HLA-G.pdf
- raw data 1/figure4A HLADR HLADQ.pdf
- raw data 1/figure4C HLADQ.pdf
