# Supplementary material for: Human Amniotic Epithelial Stem Cell-Derived Retinal Pigment Epithelium Cells Repair Retinal Degeneration
Source: Front Cell Dev Biol. 2021 Sep 28;9:737242. doi: 10.3389/fcell.2021.737242 (PMC8505778; doi:10.3389/fcell.2021.737242)
Supplement: Supplementary file 4 [file Data_Sheet_2.ZIP › raw data 1/figure1M.xlsx]

## Sheet: FIigure1J
	hAEC	hAEC	hAEC	MSC	MSC	MSC
telomerase	-0.0201729	0.412104	1.14697	101.79	110.895	71.9737
