# Supplementary material for: Human Amniotic Epithelial Stem Cell-Derived Retinal Pigment Epithelium Cells Repair Retinal Degeneration
Source: Front Cell Dev Biol. 2021 Sep 28;9:737242. doi: 10.3389/fcell.2021.737242 (PMC8505778; doi:10.3389/fcell.2021.737242)
Supplement: Supplementary file 4 [file Data_Sheet_2.ZIP › raw data 1/figure2D.fpkm.xls]

GeneID	hRPE_1_FPKM	hRPE_2_FPKM	hRPE_3_FPKM	hAEC_RPE1_1_FPKM	hAEC_RPE1_2_FPKM	hAEC_RPE1_3_FPKM
ADAM9	318.88	404.04	206.24	263.82	53.98	69.85
ADCY9	7.49	13.86	10.18	16.54	18.02	17.85
AHR	55.06	89.41	53.09	71.28	28.04	18.32
ALDH1A3	138.59	625.25	86.8	11.72	15.03	3.42
ANKRD12	16.06	15.25	17.27	19.13	0.61	2.15
APLP1	55.89	46.96	48.49	0.53	1.38	3.39
ARL6IP1	158.09	276.77	131.4	187.46	97.68	99.29
ARMC9	37.65	79.13	37.23	21.53	24.2	17.92
ASAH1	246.17	137.18	215.9	132.52	59.15	80.2
ATF1	26.73	31.82	25.83	40.18	18.74	11.68
BCLAF1	119.89	151.53	124.69	110.63	12.79	24.56
BDH2	130.15	90.32	105.37	28.72	31.9	20.86
BEST1	1.94	8.87	2.76	2.82	4.39	1.61
BMP4	111.87	120.11	92.51	3.03	4.17	2.27
CALU	576.32	442.16	643.44	405.94	235.05	236.44
CDH1	7.75	1.55	2.43	404.71	446.05	436.47
CDH3	10.13	8.54	7.28	52.76	71.23	43.97
CDO1	13.31	30.4	10.26	0	0	0
CHRNA3	128.96	34.98	135.72	0.2	0	0
CLCN4	6.78	14.61	9.53	3.33	1.73	1.02
COL8A2	2.33	18.91	9.12	0.31	0.31	0
COX15	22.81	30.43	21.93	30.86	31.33	22.7
CRIM1	1014.96	635.64	995.07	173.78	102.82	110.77
CSPG5	2.2	3.3	3.93	1.62	1.47	3.08
CTBP2	31.56	39.98	34.71	79.13	57.31	51.27
CYP20A1	16.38	18.61	15.59	28.64	17.03	12.74
DAP3	72.03	79.03	66.68	70.14	78.12	71.54
DCT	0.12	0.41	0.26	0.64	1.07	0
DCUN1D4	61.44	40.5	49.13	26.55	5.24	3.25
DEGS1	169.11	112.88	142.95	135.96	211.22	91.17
DHPS	25.96	31.87	23.81	46.69	93.47	90.4
DIXDC1	60.42	33.26	77.85	5.52	1.68	3.42
DMXL1	21.58	21.2	21.5	18.85	2.62	3.96
DNAJB14	47.19	34.59	39.7	65.54	8.32	11.55
DUSP4	15.21	35.53	10.75	36.88	53.55	44.81
DZIP1	38.28	32.05	36	0	0	0.06
EFEMP1	831.63	567.85	2141.34	28.91	24.45	33.28
EFHC1	23.78	36.13	21.64	18.8	10.23	7.32
EID1	206.91	217.79	171.68	149.99	63.63	87.49
ENPP2	39.25	383.65	40.32	0.06	0.11	0
FADS1	43.9	62.79	47.96	5.75	20.96	0.66
FGFR2	2.42	5.26	3.22	15.24	14.32	14.53
FOXD1	1.4	0.38	1.12	0	0	0
FRZB	1.12	22.34	2.18	0	0	0
GAS1	0.69	5.2	1.1	0.16	0	1.06
GEM	12.14	41.07	7.21	0.2	0	0
GJA1	362.13	445.12	338.68	46.07	22.08	29.96
GOLPH3L	33.34	31.73	27.58	35.35	26.56	25.15
GPM6B	0	0.6	0	0	0	0
GPNMB	791.26	888.45	934.24	5.79	15.75	15.79
GPR143	41.38	85.41	35.69	5.34	10.89	11.35
GRAMD3	33.54	25.46	34.17	80.73	29.93	56.47
GULP1	21.6	34.52	17.14	37.95	11.46	10.94
HSP90B1	926.94	702.14	1247	779.82	141.92	344.65
IFT74	29.1	29.65	28.78	31.88	4.97	5.85
IGF2BP2	65.9	67.03	56.33	89.06	62.16	63.19
ITGAV	1008.09	326.53	1147.84	109.98	19.02	29.52
ITM2B	883.81	689.18	916.41	410.92	405.68	492.76
KLHL21	27.39	41.86	23.86	8.79	13.29	15.69
KLHL24	47.15	31.93	39.91	24.39	10.6	7.62
LAMP2	635.47	386.81	508.58	197.39	160.31	147.62
LAPTM4B	169.81	178.55	192.28	23.86	64.12	44.64
LGALS8	54.11	40.59	47.34	47.46	11.21	19.47
LHX2	18.21	18.74	10.05	0	0	0.14
LIMCH1	134.97	162.44	130.45	9.13	3.26	5.71
LIN7C	65.49	97.78	69.98	84.43	26.59	25.92
LOXL1	234.04	90.04	362.06	6.31	5.94	14.94
LSR	10.97	13.09	10.65	149.95	330.25	421.2
MAB21L1	16.73	36.78	14.55	0	0	0.17
MANEA	13.69	8.8	13.58	6.57	0.46	1.46
MAP9	26.4	19.78	23.42	17.02	2.24	3.08
MBNL2	109.7	90.71	88.61	52.7	10.86	17.53
MED8	28.94	29.96	30.16	88.52	90.03	81.58
MET	135.97	134.67	140.9	85.67	28.18	30.61
MFAP3L	36.11	27.33	79.48	23.3	5.55	15.27
MPDZ	53.98	36.61	51.98	15.26	3.48	3.19
MPHOSPH9	10.32	13.23	8.4	13.87	2.01	3.39
MYRIP	1.35	4.14	1.21	0	0	0
NAV3	2.22	3.12	1.78	0.82	0.3	0.1
NDC80	0.94	16.52	0.34	27.73	7.7	10.15
NEDD4L	39.89	71.01	28.39	69.48	81.34	51.87
NOL8	24.9	25.7	23.11	26	2.96	4.41
NRIP1	63.31	48.94	46.81	41.28	4.56	10.42
NUDT4	97.09	65.85	81.25	111.89	63.17	91.37
OSTM1	67.42	46.73	57.4	15.47	2.79	4.43
PAK1IP1	28.17	26.67	26.73	26.46	7.36	6.42
PCYOX1	114.19	128.96	126.7	106.05	67.95	69.97
PDPN	75.11	72.58	71.73	0	0	0
PDZD8	32.14	39.78	33.05	38.73	9.59	11.27
PHACTR2	78.25	114.58	83.98	66.62	19.15	26.64
PITPNA	114.87	168.89	100.04	60.36	79.84	68.2
PKNOX2	0.8	0.62	0.73	0.44	0.78	0.12
PLAG1	11.16	5.34	12.82	10.61	1.43	3.3
PLCB4	96.2	150.04	148.02	0.28	0	0.08
PLOD2	332.63	74.27	271.89	41.95	7.22	5.77
PRNP	208.56	247.63	159.55	128.77	91.01	46.03
PSME4	53.84	42.43	50.61	50.5	23.32	18.72
PTGDS	444.77	402.11	152.14	30.05	206.23	26.37
PTPRG	26.72	14.18	26.46	10.1	6.46	4.68
RAB38	3.67	7.77	2.27	20.02	22.21	25.18
RBM34	39.04	34.3	26.66	51.26	7.93	13.17
RBP1	467.44	505.12	552.28	24.69	65.34	89.45
RDH11	80.49	71.15	79.72	50.96	18.65	17.98
RHOBTB3	92.2	173.61	77.87	449.99	147.41	144.07
RNF13	85.94	199.56	68.77	71.34	20.54	19.06
RRAGD	14.35	42.64	17.77	1.08	2.62	1.02
SCAMP1	49.81	41.08	42.36	26.48	5.33	11.64
SDC2	463.03	124.33	661.41	9.23	3.02	3.63
SEMA3C	310.37	198.53	392.21	111.96	15.48	20.52
SERPINF1	15.94	331.69	21.08	1.14	0.3	0
SFRP5	0	9.79	0.61	0	0	0
SGK3	5.64	8.1	3.31	5.41	1.41	0.89
SIL1	57.83	50.49	77.79	72.64	114.82	165.6
SIX3	20.79	30.11	22.5	0	0	0
SLC16A1	124.29	67.58	110.42	236.15	104.51	65.87
SLC16A4	39.57	38.54	21.66	46.64	13.27	14.37
SLC24A1	8.45	10.3	7.21	15.23	11.48	6.53
SLC39A6	67.63	55.01	76.57	39.9	13.64	11.63
SLC4A2	142.04	210.36	143.42	44.15	78.05	89.65
SLC6A15	7.96	27.34	5.98	11.72	0.87	1.05
SLC6A20	0.19	5.49	0.65	0	0	0
SMAD6	19.49	25.94	17.29	0.21	0.21	0.56
SMC3	46.56	49.67	41.73	72.37	10.47	15.54
SORBS2	4	14.26	13.74	3.74	6.25	1.81
SOSTDC1	0.38	7.29	0	0	0	0
SPAST	20.39	13.52	19.24	18.36	5.55	5.84
STAM2	37.06	33.49	32.95	35.68	10.84	9.97
SULF1	379.36	82.34	379.06	0.55	0.11	0.06
TAX1BP1	148.67	131.83	129.13	152.07	27.5	42.81
TIMP3	165.68	550.01	350.03	304.59	186.04	135.5
TRPM1	0	7.34	0.15	0	0	0
TTLL4	7.17	13.34	6.28	26.79	47.12	45.66
TTR	0	1224.73	3.11	0	0	0.77
TYRP1	19.54	80.9	95.9	0	0	0
UBL3	118.31	67.44	86.93	445.55	78.42	110.9
USP34	71.32	59.8	71.56	58.38	7.48	13.79
VEGFA	98.49	49.53	143.53	94.58	37.11	24.94
WASL	56.57	44.36	51.22	46.41	20.76	23.18
WWC2	99.09	58.35	74.89	38.07	10.98	14.66
WWTR1	52.89	68.32	69.87	32.68	22.06	32.89
ZNF19	4.14	3.35	2.92	2.63	1.51	0.98
MERTK	2.19	3.92	4.24	15.32	14.68	10.85
MITF	56.08	70.93	43.08	1.09	0.31	0.5
PMEL	17.73	9.74	14.91	6.41	13.46	18.15
TUB	1.57	5.7	2.48	3.86	4.12	2.5
DSC1	16.64	3.76	29.89	9.61	0.91	2.31
LRAT	3.16	1.35	0.66	0	0.3	0.32
TJP1	100.61	116.28	95.59	172.02	70.32	68.95
OCLN	10.79	19.2	15.58	114.13	36.53	34.43
