# Supplementary material for: Human Amniotic Epithelial Stem Cell-Derived Retinal Pigment Epithelium Cells Repair Retinal Degeneration
Source: Front Cell Dev Biol. 2021 Sep 28;9:737242. doi: 10.3389/fcell.2021.737242 (PMC8505778; doi:10.3389/fcell.2021.737242)
Supplement: Supplementary file 4 [file Data_Sheet_2.ZIP › raw data 1/figure3J-K.xlsx]

## Sheet: figure3J
	Apical	Apical	Apical	Basal	Basal	Basal
VEGF secration	362.27	911.548	805.786	1733.76	1396	1563.17

## Sheet: figure3K
	Apical	Apical	Apical	Basal	Basal	Basal
PEDF secration	122.22	97.7645	126.739	49.6503	97.7645	29.7135
